# Supplementary material for: Vemurafenib-resistant BRAF selects alternative branch points different from its wild-type BRAF in intron 8 for RNA splicing
Source: Cell Biosci. 2015 Dec 21;5:70. doi: 10.1186/s13578-015-0061-7 (PMC4687071; doi:10.1186/s13578-015-0061-7)
Supplement: Supplementary file 1 — 10.1186/s13578-015-0061-7 BRAF primers used in this study. [file 13578_2015_61_MOESM1_ESM.xlsx]

## Sheet: Sheet1
Table S1. BRAF primers used in this study.
Name	Alternative Name	Orientation	Target	Start*	End*	Sequence**	Purpose	Note
primer 3F		forward	BRAF exon 3	chr7:140,834,854	chr7:140,834,835	AGCAAGCTAGATGCACTCCA	RT-PCR
primer 8F		forward	BRAF exon 8	chr7:140,794,464	chr7:140,794,445	CCAAATTCTCACCAGTCCGT	RT-PCR
primer 9R		backward	BRAF exon 9	chr7:140,787,555	chr7:140,787,574	ACCACGAAATCCTTGGTCTC	RT-PCR
oMA263		forward	BRAF exon 8	chr7:140,794,407	chr7:140,794,390	TAATACGACTCACTATAGGG/ACCAGCAGATGAAGATCA	PCR template for pre-mRNA 1, 2	5' T7 promoter
oMA267		backward	BRAF intron 8	chr7:140,788,016	chr7:140,788,024/chr7:140,794,257-140,794,274	AAAGAATAA/TAAAGATACATACTTGGT	PCR template for pre-mRNA 1, 2
oMA265		forward	BRAF intron 8	chr7:140,794,265	chr7:140,794,257/chr7:140,788,024-140,788,007	GTATCTTTA/TTATTCTTTCTGTTGCTC	PCR template for pre-mRNA 1, 2
oMA269		backward	BRAF intron 9-exon 9	chr7:140,787,537	chr7:140,787,565	TCACTACTTACCTCCATCACCACGAAATC	PCR template for pre-mRNA 1, 3
oMA270		backward	BRAF exon 9	chr7:140,787,548	chr7:140,787,565	GTACTCACCCC/CTCCATCACCACGAAATC	PCR template for pre-mRNA 2, 4	3' U1bs
oMA264		forward	BRAF exon 3	chr7:140,834,694	chr7:140,834,677	TAATACGACTCACTATAGGG/ATCCCACAGATGTGGCAC	PCR template for pre-mRNA 3, 4	5' T7 promoter
oMA268		backward	BRAF intron 8/intron 3	chr7:140,788,016	chr7:140,788,024/chr7:140,834,545-140,834,562	AAATAATAA/CAACAACTGATCTGTCTG	PCR template for pre-mRNA 3, 4
oMA266		forward	BRAF intron 3/intron 8	chr7:140,834,553	chr7:140,834,545/chr7:140,788,024-140,788,007	CAGTTGTTG/TTATTATTTCTGTTGCTC	PCR template for pre-mRNA 3, 4
oMA281	primer R	backward	BRAF intron 8	chr7:140,787,999	chr7:140,788,018	AGGAGGAAGAGCAACAGAAA	Lariat RT-PCR, nested RT-PCR
intron 8 F1	primer F1	forward	BRAF intron 8	chr7:140,787,783	chr7:140,787,764	TTTACATTGGCAAGTGCTTC	Lariat RT-PCR
intron 8 F2	primer F2	forward	BRAF intron 8	chr7:140,787,751	chr7:140,787,732	GTATTATGTTCACTAGATAA	Lariat RT-PCR, nested RT-PCR
* Chromosomal positions are according to GRCh38/hg38.
** “/”divides non-specific sequence from BRAF sequence or intron truncation.
